# Supplementary material for: New Fluorine-Containing Diamine Monomers for Potentially Improved Polyimides
Source: Molecules. 2023 Sep 28;28(19):6855. doi: 10.3390/molecules28196855 (PMC10574420; doi:10.3390/molecules28196855)
Supplement: Supplementary file 1 [file molecules-28-06855-s001.zip]

Archive with 1 entries (1 files):
- molecules-2623743-supplementary.pdf
